# Supplementary material for: Activity-dependent modulation of synapse-regulating genes in astrocytes
Source: eLife. 2021 Sep 8;10:e70514. doi: 10.7554/eLife.70514 (PMC8497060; doi:10.7554/eLife.70514)
Supplement: Figure 4—source data 1. — (A) Full statistical analysis of mRNA expression differences between WT and KO in VGlut2 cKO model. Averages and analysis calculated for N = 5, i.e. per mouse. (B) Full statistical analysis of mRNA expression differences between WT and KO in VGlut2 cKO model. Averages and analysis calculated for n = ~200–400, that is, total number of astrocytes per group (across five mice). All comparisons are between WT and KO within each layer. [file elife-70514-fig4-data1.zip]

Archive with 4 entries (4 files):
- Figure 4-figure supplement 1-SourceData1/Figure 4-figure supplement 1-Source Data 1 raw image A.tif
- Figure 4-figure supplement 1-SourceData1/Figure 4-figure supplement 1-Source Data 1 raw image B left.tif
- Figure 4-figure supplement 1-SourceData1/Figure 4-figure supplement 1-Source Data 1 raw image B right.tif
- Figure 4-figure supplement 1-SourceData1/Figure 4-figure supplement 1-Source Data 1.tif
