# Supplementary material for: Activity-dependent modulation of synapse-regulating genes in astrocytes
Source: eLife. 2021 Sep 8;10:e70514. doi: 10.7554/eLife.70514 (PMC8497060; doi:10.7554/eLife.70514)
Supplement: Figure 5—source data 2. — Full uncropped western blot representative image showing IP3R2 protein levels are reduced in Ip3r2 KO mice compared to WT. Left panel shows IP3R2, right panel shows β3 tubulin used as loading control. Red arrows indicate IP3R2 signal at ~300 kDa; β3 tubulin signal at ~50 kDa. [file elife-70514-fig5-data2.zip]

Archive with 2 entries (2 files):
- Figure 5-SourceData2/Figure 5-Source Data 2 raw image.png
- Figure 5-SourceData2/Figure 5-source data 2.tif
